# Supplementary material for: Na+ Lattice Doping Induces Oxygen Vacancies to Achieve High Capacity and Mitigate Voltage Decay of Li-Rich Cathodes
Source: Int J Mol Sci. 2023 Apr 28;24(9):8035. doi: 10.3390/ijms24098035 (PMC10179001; doi:10.3390/ijms24098035)
Supplement: Supplementary file 1 [file ijms-24-08035-s001.zip]

Archive with 1 entries (1 files):
- ijms-2343978-supplementary.pdf
